# Supplementary material for: Comparative metagenomic analysis of bacterial and fungal communities associated with bayoud-resistant and susceptible date palm cultivars in the Zagora oasis-Morocco
Source: BMC Microbiol. 2026 Feb 23;26:287. doi: 10.1186/s12866-026-04837-8 (PMC13037060; doi:10.1186/s12866-026-04837-8)
Supplement: Supplementary file 2 — Supplementary Material 2. [file 12866_2026_4837_MOESM2_ESM.xlsx]

## Sheet: Table S1
Table S1. Permutational Multivariate Analysis of Variance (PERMANOVA)
Bulk-Susceptible	SumOfSqs	R2	F	Pr(>F)	Bacteria
	1.35246	0.47851	7.34066	0.009
	1.47394	0.52149
	2.8264	1
Bulk-Resistant	SumOfSqs	R2	F	Pr(>F)
	1.30803	0.455302	6.68703	0.005
	1.56485	0.544698
	2.87288	1
Resistant-Susceptible	SumOfSqs	R2	F	Pr(>F)
	0.447112	0.16167	1.54278	0.017
	2.31848	0.83833
	2.76559	1
Bulk-Resistant	SumOfSqs	R2	F	Pr(>F)	Fungi
	1.0855	0.36744	4.64701	0.008
	1.86872	0.63256
	2.95422	1
Bulk-Susceptible	SumOfSqs	R2	F	Pr(>F)
	1.04683	0.345218	4.2178	0.009
	1.98554	0.654782
	3.03237	1
Resistant-Susceptible	SumOfSqs	R2	F	Pr(>F)
	0.372509	0.151137	1.42437	0.148
	2.0922	0.848863
	2.46471	1

## Sheet: Table S2
Table S2. db-RDA of environmental varriables
Variable	Pvalue	R2
MO	0.534	0.156447
CO	0.511	0.168838
Nt	0.362	0.23414
K	0.233	0.345754
Ca	0.397	0.235409
Mg	0.313	0.299638
P	0.22	0.352023

## Sheet: Table S3
Table S3. Differential abundance analysis based on LEFSe
Kingdom	Feature	Enriched group	LDA value	pvalue
Bacteria	JG30-KF-CM45	Bulk	4.52226	0.00814786
Bacteria	Sphingomonas	Bulk	4.49903	0.00603608
Bacteria	Gaiella	Bulk	4.4723	0.00918669
Bacteria	Nocardioides	Bulk	4.34112	0.0121552
Bacteria	67-14	Bulk	4.32715	0.00900478
Bacteria	KD4-96	Bulk	4.27748	0.00892922
Bacteria	Vicinamibacteraceae	Bulk	4.14765	0.00814786
Bacteria	MB-A2-108	Bulk	4.14707	0.00814786
Bacteria	Candidatus_Nitrocosmicus	Bulk	4.11631	0.00752142
Bacteria	Solirubrobacter	Bulk	4.08914	0.00814786
Bacteria	Skermanella	Bulk	4.07771	0.0086517
Bacteria	Iamia	Bulk	3.93642	0.00726142
Bacteria	RB41	Bulk	3.8848	0.00752142
Bacteria	MND1	Bulk	3.87712	0.00877405
Bacteria	JG30-KF-CM66	Bulk	3.85929	0.00857849
Bacteria	Gitt-GS-136	Bulk	3.8555	0.00918669
Bacteria	Streptomyces	Bulk	3.85264	0.0380064
Bacteria	S085	Bulk	3.84643	0.0086517
Bacteria	AKYG1722	Bulk	3.82657	0.0086517
Bacteria	S0134_terrestrial_group	Bulk	3.82648	0.0086517
Bacteria	Rokubacteriales	Bulk	3.82037	0.00900478
Bacteria	bacteriap25	Bulk	3.8112	0.00752142
Bacteria	Rubrobacter	Bulk	3.79344	0.00900478
Bacteria	Candidatus_Nitrososphaera	Bulk	3.78212	0.0179762
Bacteria	Gemmatimonas	Bulk	3.7683	0.00533571
Bacteria	IMCC26256	Bulk	3.74506	0.00752142
Bacteria	Candidatus_Alysiosphaera	Bulk	3.73887	0.00401528
Bacteria	Amaricoccus	Bulk	3.70978	0.00836104
Bacteria	AKAU4049	Bulk	3.70341	0.00918669
Bacteria	Limibaculum	Bulk	3.68946	0.00772183
Bacteria	Subgroup_10	Bulk	3.68941	0.00681828
Bacteria	Luedemannella	Bulk	3.66802	0.00843578
Bacteria	Microlunatus	Bulk	3.66287	0.0317745
Bacteria	Candidatus_Entotheonella	Bulk	3.63992	0.00752142
Bacteria	Nitrospira	Bulk	3.62931	0.00918669
Bacteria	NB1-j	Bulk	3.62564	0.0086517
Bacteria	OLB14	Bulk	3.60253	0.00745591
Bacteria	Ilumatobacter	Bulk	3.58734	0.00656568
Bacteria	PLTA13	Bulk	3.58346	0.00505302
Bacteria	Steroidobacter	Bulk	3.58298	0.00242784
Bacteria	Blastococcus	Bulk	3.5688	0.00430094
Bacteria	Haliangium	Bulk	3.53135	0.00674518
Bacteria	CCD24	Bulk	3.4999	0.00442857
Bacteria	Geodermatophilus	Bulk	3.4965	0.00565726
Bacteria	Ammoniphilus	Bulk	3.48914	0.00701293
Bacteria	Flavisolibacter	Bulk	3.48354	0.00533571
Bacteria	Pseudonocardia	Bulk	3.48322	0.0131675
Bacteria	Microvirga	Bulk	3.4701	0.00910993
Bacteria	Woeseia	Bulk	3.44837	0.00581821
Bacteria	Marmoricola	Bulk	3.42538	0.00591262
Bacteria	0319-7L14	Bulk	3.4174	0.00814786
Bacteria	Georgenia	Bulk	3.39327	0.0117959
Bacteria	Micromonospora	Bulk	3.37074	0.00300096
Bacteria	Rubellimicrobium	Bulk	3.36624	0.00826574
Bacteria	Planifilum	Bulk	3.35198	0.00533571
Bacteria	TK10	Bulk	3.34297	0.00752142
Bacteria	Hyphomicrobium	Bulk	3.34256	0.00752142
Bacteria	Bryobacter	Bulk	3.3223	0.00756332
Bacteria	Nakamurella	Bulk	3.31526	0.00300096
Bacteria	Pontibacter	Bulk	3.29751	0.00752142
Bacteria	Lysinibacillus	Bulk	3.27513	0.0231805
Bacteria	Oceanicella	Bulk	3.26009	0.0267243
Bacteria	Pedomicrobium	Bulk	3.25469	0.00900478
Bacteria	Nordella	Bulk	3.25408	0.0086517
Bacteria	Modestobacter	Bulk	3.24224	0.00401528
Bacteria	Tumebacillus	Bulk	3.2286	0.00918669
Bacteria	Archangium	Bulk	3.2198	0.00533571
Bacteria	Novibacillus	Bulk	3.21833	0.0051352
Bacteria	Roseiflexus	Bulk	3.21744	0.00401528
Bacteria	HOC36	Bulk	3.20616	0.00300096
Bacteria	Rhizocola	Bulk	3.1567	0.00300096
Bacteria	Arenimonas	Bulk	3.15144	0.0105398
Bacteria	Saccharomonospora	Bulk	3.14802	0.0023686
Bacteria	Ellin6055	Bulk	3.14209	0.0023686
Bacteria	Oceanobacillus	Bulk	3.12444	0.0135867
Bacteria	Massilia	Bulk	3.12189	0.0128929
Bacteria	Virgisporangium	Bulk	3.11065	0.0023686
Bacteria	Dongia	Bulk	3.10504	0.00877405
Bacteria	Methyloceanibacter	Bulk	3.07659	0.00772183
Bacteria	Longispora	Bulk	3.07657	0.00744658
Bacteria	Subgroup_25	Bulk	3.04413	0.007256
Bacteria	Longimicrobiaceae	Bulk	3.03256	0.00913278
Bacteria	Entotheonellaceae	Bulk	3.03005	0.00826574
Bacteria	Terrimonas	Bulk	3.02162	0.00632023
Bacteria	TRA3-20	Bulk	3.01962	0.00429344
Bacteria	BIrii41	Bulk	3.01734	0.00300096
Bacteria	Subgroup_17	Bulk	3.00817	0.00487972
Bacteria	Latescibacterota	Bulk	3.00207	0.00510376
Bacteria	BD2-11_terrestrial_group	Bulk	3.00174	0.00519847
Bacteria	Herpetosiphon	Bulk	3.00163	0.0023686
Bacteria	Pseudorhodoplanes	Bulk	2.99626	0.00904174
Bacteria	DS-100	Bulk	2.98943	0.0023686
Bacteria	11-24	Bulk	2.97278	0.0029283
Bacteria	AKIW781	Bulk	2.95442	0.00499529
Bacteria	Subgroup_9	Bulk	2.92942	0.0023686
Bacteria	Chryseolinea	Bulk	2.90944	0.00231889
Bacteria	SAR202_clade	Bulk	2.90691	0.00430094
Bacteria	SC-I-84	Bulk	2.89477	0.0023686
Bacteria	FFCH7168	Bulk	2.89148	0.00627544
Bacteria	Acidibacter	Bulk	2.88826	0.00487972
Bacteria	Subgroup_5	Bulk	2.88319	0.00429344
Bacteria	Solibacillus	Bulk	2.87988	0.0023686
Bacteria	Adhaeribacter	Bulk	2.87313	0.0117756
Bacteria	UTBCD1	Bulk	2.8617	0.0336903
Bacteria	Parviterribacter	Bulk	2.83896	0.00744658
Bacteria	mle1-7	Bulk	2.81918	0.0023686
Bacteria	Pelagibius	Bulk	2.81182	0.00613272
Bacteria	Gracilibacillus	Bulk	2.79579	0.00401528
Bacteria	Nonomuraea	Bulk	2.77664	0.0023686
Bacteria	Subgroup_7	Bulk	2.76652	0.00300096
Bacteria	Luteitalea	Bulk	2.76484	0.00300096
Bacteria	Ohtaekwangia	Bulk	2.76043	0.0023686
Bacteria	KI89A_clade	Bulk	2.74654	0.00510376
Bacteria	Subgroup_22	Bulk	2.73539	0.0157584
Bacteria	Ornithinimicrobium	Bulk	2.71493	0.0023686
Bacteria	C0119	Bulk	2.71087	0.00487972
Bacteria	Ramlibacter	Bulk	2.70864	0.0397956
Bacteria	OM27_clade	Bulk	2.70425	0.0229413
Bacteria	Parasegetibacter	Bulk	2.69787	0.00303654
Bacteria	Nannocystaceae	Bulk	2.6936	0.00300096
Bacteria	Rhodomicrobium	Bulk	2.68156	0.007256
Bacteria	Rhodothermaceae	Bulk	2.66729	0.0023686
Bacteria	Phenylobacterium	Bulk	2.66301	0.0336712
Bacteria	Stenotrophobacter	Bulk	2.65582	0.00510376
Bacteria	Geminicoccus	Bulk	2.64679	0.00811976
Bacteria	Citrifermentans	Bulk	2.63447	0.0047746
Bacteria	Sorangium	Bulk	2.63272	0.00300096
Bacteria	Catellatospora	Bulk	2.595	0.0157584
Bacteria	YC-ZSS-LKJ147	Bulk	2.58053	0.0263762
Bacteria	Vulgatibacter	Bulk	2.5604	0.00645651
Bacteria	Pajaroellobacter	Bulk	2.55786	0.00401528
Bacteria	Sva0996_marine_group	Bulk	2.55555	0.00429344
Bacteria	Saccharimonadales	Bulk	2.53873	0.0350015
Bacteria	Pedosphaeraceae	Bulk	2.53329	0.0127029
Bacteria	Litorilinea	Bulk	2.51673	0.0047746
Bacteria	Rhodobacteraceae	Bulk	2.49363	0.00914894
Bacteria	KF-JG30-B3	Bulk	2.49341	0.0023686
Bacteria	MBNT15	Bulk	2.48739	0.0157584
Bacteria	Noviherbaspirillum	Bulk	2.47662	0.0113586
Bacteria	Flavitalea	Bulk	2.47116	0.0023686
Bacteria	A4b	Bulk	2.46171	0.0161151
Bacteria	Vicinamibacter	Bulk	2.45516	0.0023686
Bacteria	Limnochordaceae	Bulk	2.45108	0.00510376
Bacteria	Melghirimyces	Bulk	2.44158	0.00510376
Bacteria	Defluviicoccus	Bulk	2.43711	0.00613272
Bacteria	Subgroup_11	Bulk	2.42419	0.0036511
Bacteria	Anaeromyxobacter	Bulk	2.41027	0.00434715
Bacteria	Hirschia	Bulk	2.39877	0.0315653
Bacteria	Reyranella	Bulk	2.39621	0.0413661
Bacteria	PAUC26f	Bulk	2.39124	0.0023686
Bacteria	EPR3968-O8a-Bc78	Bulk	2.39019	0.00615078
Bacteria	Actinomycetospora	Bulk	2.38837	0.0036511
Bacteria	SBR1031	Bulk	2.38463	0.0023686
Bacteria	Limnobacter	Bulk	2.36046	0.00510376
Bacteria	WX65	Bulk	2.33983	0.00548656
Bacteria	Chloronema	Bulk	2.33712	0.0023686
Bacteria	Sandaracinus	Bulk	2.33126	0.0306708
Bacteria	Oscillochloris	Bulk	2.31974	0.0157584
Bacteria	Dadabacteriales	Bulk	2.30278	0.00533571
Bacteria	Thermoactinomyces	Bulk	2.29173	0.0023686
Bacteria	Blfdi19	Bulk	2.28495	0.0428142
Bacteria	Nitriliruptoraceae	Bulk	2.28078	0.0023686
Bacteria	Aquicella	Bulk	2.27986	0.0347353
Bacteria	Caldalkalibacillus	Bulk	2.27464	0.0114786
Bacteria	Lautropia	Bulk	2.26996	0.0117436
Bacteria	mle1-27	Bulk	2.25134	0.0157584
Bacteria	P3OB-42	Bulk	2.21174	0.0157584
Bacteria	0319-6G20	Bulk	2.20738	0.0023686
Bacteria	Polyangium	Bulk	2.19939	0.0226214
Bacteria	Kapabacteriales	Bulk	2.18041	0.0216899
Bacteria	Labrys	Bulk	2.16927	0.0114786
Bacteria	OM190	Bulk	2.16772	0.0226214
Bacteria	env.OPS_17	Bulk	2.15253	0.0023686
Bacteria	Craurococcus-Caldovatus	Bulk	2.14566	0.0448041
Bacteria	Tepidisphaerales	Bulk	2.12834	0.0226214
Bacteria	RBG-13-54-9	Bulk	2.11295	0.0216899
Bacteria	AKYG587	Bulk	2.09599	0.0448041
Bacteria	Sporocytophaga	Bulk	2.07705	0.0315653
Bacteria	LWQ8	Bulk	2.05764	0.0446535
Bacteria	Elev-16S-573	Bulk	2.04791	0.0428142
Bacteria	Acinetobacter	Resistant	4.86493	0.00674518
Bacteria	Flavobacterium	Resistant	4.51337	0.00900478
Bacteria	Azotobacter	Resistant	4.50834	0.049229
Bacteria	Sphingobium	Resistant	4.27456	0.00550054
Bacteria	Pantoea	Resistant	4.23341	0.00565726
Bacteria	Enterobacter	Resistant	4.23181	0.00404161
Bacteria	Pedobacter	Resistant	4.18954	0.00910993
Bacteria	Citreicella	Resistant	4.07404	0.0129845
Bacteria	Dyadobacter	Resistant	4.00077	0.0157936
Bacteria	Luteolibacter	Resistant	3.93864	0.00680566
Bacteria	Stenotrophomonas	Resistant	3.90124	0.00821756
Bacteria	Exiguobacterium	Resistant	3.87888	0.0286985
Bacteria	Glutamicibacter	Resistant	3.73358	0.00399518
Bacteria	Chryseobacterium	Resistant	3.67212	0.0341232
Bacteria	Cereibacter	Resistant	3.58001	0.00746556
Bacteria	Sporacetigenium	Resistant	3.46285	0.0133638
Bacteria	Sphingopyxis	Resistant	3.34526	0.0171344
Bacteria	Anaerocolumna	Resistant	3.33964	0.0134186
Bacteria	Falsirhodobacter	Resistant	3.30887	0.020897
Bacteria	Confluentibacter	Resistant	3.25374	0.0354842
Bacteria	Haloplasma	Resistant	3.22266	0.0119366
Bacteria	Frigidibacter	Resistant	3.16466	0.0341232
Bacteria	Ochrobactrum	Resistant	3.14553	0.00196435
Bacteria	Anaerosolibacter	Resistant	3.1287	0.0330192
Bacteria	Clostridium_sensu_stricto_8	Resistant	3.11749	0.0281371
Bacteria	Paenarthrobacter	Resistant	3.08742	0.0278352
Bacteria	Bosea	Resistant	2.94639	0.0191671
Bacteria	Verrucomicrobium	Resistant	2.93236	0.0194826
Bacteria	Taibaiella	Resistant	2.73024	0.023913
Bacteria	Pseudoxanthobacter	Resistant	2.63892	0.0226214
Bacteria	Schumannella	Resistant	2.5349	0.0157584
Bacteria	Alcanivorax	Resistant	2.39876	0.0454485
Bacteria	Asticcacaulis	Resistant	2.13421	0.0315653
Bacteria	Sphingobacterium	Susceptible	4.70782	0.00746556
Bacteria	Pseudomonas	Susceptible	4.5455	0.0424257
Bacteria	Devosia	Susceptible	4.42862	0.00814786
Bacteria	Psychrobacter	Susceptible	4.2945	0.00627544
Bacteria	Promicromonospora	Susceptible	4.24469	0.00918669
Bacteria	Serratia	Susceptible	4.16758	0.00681828
Bacteria	Paracoccus	Susceptible	4.15971	0.00745591
Bacteria	Mesorhizobium	Susceptible	4.05625	0.0221482
Bacteria	Olivibacter	Susceptible	4.02511	0.00632023
Bacteria	Algoriphagus	Susceptible	3.98419	0.0086517
Bacteria	Clostridium_sensu_stricto_13	Susceptible	3.88407	0.0229413
Bacteria	Pseudosphingobacterium	Susceptible	3.82006	0.0157584
Bacteria	Sedimentibacter	Susceptible	3.79713	0.0165065
Bacteria	Salinimicrobium	Susceptible	3.78937	0.00953209
Bacteria	Planococcus	Susceptible	3.76274	0.007256
Bacteria	Carnobacterium	Susceptible	3.76059	0.00300096
Bacteria	Rhodococcus	Susceptible	3.6744	0.0184997
Bacteria	Phyllobacterium	Susceptible	3.59074	0.0023686
Bacteria	Clostridium_sensu_stricto_7	Susceptible	3.57545	0.0129845
Bacteria	Halomonas	Susceptible	3.479	0.0229413
Bacteria	Arcticibacter	Susceptible	3.43118	0.0118045
Bacteria	Pelagibacterium	Susceptible	3.20753	0.0454485
Bacteria	Saccharopolyspora	Susceptible	3.1825	0.0454485
Bacteria	Actinomadura	Susceptible	3.01994	0.00843578
Bacteria	Aurantimonas	Susceptible	2.79456	0.0465479
Bacteria	Anaerosporobacter	Susceptible	2.63652	0.0454485
Bacteria	Terrisporobacter	Susceptible	2.57568	0.0428142
Bacteria	Parapedobacter	Susceptible	2.30042	0.0157584
Bacteria	Procabacter	Susceptible	2.25824	0.0157584
Fungi	Tausonia	Bulk	5.05821	0.00756332
Fungi	Aspergillus	Bulk	4.74496	0.0221482
Fungi	Myxotrichum	Bulk	4.55635	0.00714619
Fungi	Beauveria	Bulk	4.42191	0.0189736
Fungi	Cladosporium	Bulk	4.30379	0.00918669
Fungi	Clonostachys	Bulk	4.21838	0.00726142
Fungi	Paecilomyces	Bulk	4.12678	0.0047746
Fungi	Paracremonium	Bulk	4.11273	0.00129977
Fungi	Pleosporales_gen_Incertae_sedis	Bulk	4.03297	0.00369786
Fungi	Remersonia	Bulk	3.95496	0.0157584
Fungi	Chaetomium	Bulk	3.79226	0.0245712
Fungi	Acrocalymma	Bulk	3.63625	0.00129977
Fungi	Geosmithia	Bulk	3.62511	0.00129977
Fungi	Debaryomyces	Bulk	3.54241	0.0023686
Fungi	Curvularia	Bulk	3.51221	0.00129977
Fungi	Aaosphaeria	Bulk	3.48879	0.00300096
Fungi	Pyrenochaetopsis	Bulk	3.4237	0.00129977
Fungi	Acrophialophora	Bulk	3.38198	0.00129977
Fungi	Rhexothecium	Bulk	3.29844	0.00714619
Fungi	Melanocarpus	Bulk	3.28875	0.0157584
Fungi	Syncephalis	Bulk	3.28324	0.00793586
Fungi	Citeromyces	Bulk	3.27441	0.00129977
Fungi	Hormiactis	Bulk	3.23166	0.0285232
Fungi	Corynascella	Bulk	3.18549	0.0023686
Fungi	Plectosphaerellaceae_gen_Incertae_sedis	Bulk	3.13742	0.0157584
Fungi	Podospora	Bulk	3.11764	0.0157584
Fungi	Saccharomycetales_gen_Incertae_sedis	Bulk	3.06379	0.0465479
Fungi	Nectriaceae_gen_Incertae_sedis	Bulk	3.02682	0.0036511
Fungi	Microascus	Bulk	3.01937	0.0157584
Fungi	Zygosaccharomyces	Bulk	2.99379	0.00714619
Fungi	Metarhizium	Bulk	2.98218	0.0023686
Fungi	Talaromyces	Bulk	2.93669	0.00780233
Fungi	Tulostoma	Bulk	2.80275	0.0157584
Fungi	Olpidiaceae_gen_Incertae_sedis	Bulk	2.79198	0.00231889
Fungi	Triangularia	Bulk	2.77264	0.0317804
Fungi	Xenomyrothecium	Bulk	2.76777	0.00714619
Fungi	Septoriella	Bulk	2.68824	0.00129977
Fungi	Chytridiomycota_gen_Incertae_sedis	Bulk	2.65167	0.00803751
Fungi	Xylariales_gen_Incertae_sedis	Bulk	2.60864	0.00129977
Fungi	Canariomyces	Bulk	2.6007	0.0023686
Fungi	Preussia	Bulk	2.59099	0.00613272
Fungi	Nectriella	Bulk	2.57859	0.0428142
Fungi	Kernia	Bulk	2.55524	0.0133312
Fungi	Westerdykella	Bulk	2.53102	0.00129977
Fungi	Acrostalagmus	Bulk	2.43426	0.023913
Fungi	Alfaria	Bulk	2.41848	0.00487972
Fungi	Pseudophialocephala	Bulk	2.31726	0.0428142
Fungi	Monascus	Bulk	2.29011	0.00714619
Fungi	Cyphellophora	Bulk	2.18609	0.0317804
Fungi	Atractium	Bulk	2.18321	0.00714619
Fungi	Myrmecridium	Bulk	2.1805	0.0317804
Fungi	Subramaniula	Bulk	2.17664	0.0317804
Fungi	Podosporaceae_gen_Incertae_sedis	Bulk	2.14946	0.0226214
Fungi	Eurotiales_gen_Incertae_sedis	Bulk	2.12355	0.00803751
Fungi	Thermomyces	Bulk	2.08702	0.0428142
Fungi	Pseudallescheria	Bulk	2.08267	0.0317804
Fungi	Zygopleurage	Bulk	2.08094	0.0317804
Fungi	Ceratocystidaceae_gen_Incertae_sedis	Resistant	4.69237	0.00231889
Fungi	Plectosphaerella	Resistant	4.63762	0.0254765
Fungi	Papiliotrema	Resistant	4.42901	0.0225956
Fungi	Thelonectria	Resistant	4.22451	0.045502
Fungi	Pezizomycotina_gen_Incertae_sedis	Resistant	4.22182	0.0317804
Fungi	Meyerozyma	Resistant	3.01349	0.0322792
Fungi	Kurtzmanomyces	Resistant	2.04464	0.0317804
Fungi	Alternaria	Susceptible	4.3341	0.0268777
Fungi	Filobasidium	Susceptible	4.31893	0.0475055
Fungi	Hypocreales_gen_Incertae_sedis	Susceptible	4.04785	0.0380064
Fungi	Lasiosphaeris	Susceptible	3.70954	0.0317804
Fungi	Rhizopus	Susceptible	3.29093	0.0317804
Fungi	Pseudeurotium	Susceptible	2.88568	0.0317804
Fungi	Biappendiculispora	Susceptible	2.76211	0.0317804
Fungi	Rhodotorula	Susceptible	2.75863	0.0370175
Fungi	Eucasphaeria	Susceptible	2.6547	0.00714619

## Sheet: Table S4
Table S4. Properties of co-occurrence networks associated with bulk , resistant and susceptible cultivar samples of date palm
Network parameters	Bulk	Resistant	Susceptible
Number of Edges	9439	5715	8999
No. of Positive Edges	6557	5081	8306
No. of Negative Edges	2882	634	693
No. of Vertices	933	634	740
Connectance	0.010855	0.0142404	0.0164558
Average Degree	20.2337	18.0284	24.3216
Average Path Length	14.8948	8.75283	9.37065
Diameter	40.9203	33.1283	56.5152
Clustering Coef	0.81342	0.969926	0.989352
No. of Clusters	21	34	32
Centralization Degree	0.0491055	0.0678856	0.0929342
centralization Betweenness	0.0831326	0.0159693	0.0108593
Centralization Closeness	1.38703	0.741569	0.715852

## Sheet: Table S5
Table S5. Taxonomic identification of the antagonistic isolates
ZJH1	Bacillus velezensis
ZJH2	Bacillus mojavensis
ZJH3	Bacillus siamensis
ZJH4	Bacillus mojavensis
ZJH5	Bacillus halotolerans
ZJH6	Bacillus halotolerans
ZJH7	Bacillus mojavensis
